# Supplementary material for: Overcoming of Microenvironment Protection on Primary Chronic Lymphocytic Leukemia Cells after Treatment with BTK and MDM2 Pharmacological Inhibitors
Source: Curr Oncol. 2021 Jul 1;28(4):2439–51. doi: 10.3390/curroncol28040223 (PMC8293193; doi:10.3390/curroncol28040223)
Supplement: Supplementary file 1 [file curroncol-28-00223-s001.zip]

Archive with 1 entries (1 files):
- curroncol-1272878-supplementary.pdf
